# Supplementary material for: Association between childhood family structure and longitudinal health behaviour changes in adulthood –Northern Finland birth cohort 1966 study
Source: BMC Public Health. 2024 Jul 3;24:1774. doi: 10.1186/s12889-024-19266-3 (PMC11223405; doi:10.1186/s12889-024-19266-3)
Supplement: Supplementary file 1 — Supplementary Material 1 [file 12889_2024_19266_MOESM1_ESM.xlsx]

## Sheet: Taul1
Supplement 2. Representativeness of study sample (n=5431)
	Participants (n=5431)		Non-participants (n=6800)		P-value
	n	%	n	%
Sex
Male	2381	43.8	3884	57.1	<.001
Female	3050	56.2	2914	42.9
Mother's education
0–4 years	467	8.7	626	9.6	<.001
5–8 years	2981	55.4	3921	59.9
≥ 9 years	1930	35.9	1997	30.5
Mother's occupational status
No occupation	1596	29.4	2162	33.6	<.001
Low social class	3142	57.9	3603	56.0
High social class	693	12.8	671	10.4
Data are presented as numbers and percentages for the study sample and the rest of cohort members. The p-value presents the differences between the groups. Differences between the groups' characteristics were evaluated through crosstabulation (using Pearson’s Chi Square test). Data was collected through postal questionnaires completed by the cohort members’ mothers during pregnancy. Sex (female/m…
