# Supplementary material for: Association between childhood family structure and longitudinal health behaviour changes in adulthood –Northern Finland birth cohort 1966 study
Source: BMC Public Health. 2024 Jul 3;24:1774. doi: 10.1186/s12889-024-19266-3 (PMC11223405; doi:10.1186/s12889-024-19266-3)
Supplement: Supplementary file 2 — Supplementary Material 2 [file 12889_2024_19266_MOESM2_ESM.xlsx]

## Sheet: Taul1
	Supplement 1. Distribution of confounders and the exposure variable within the categories of the outcome variables
			Longitudinal changes between 31 and 46 years
		Smoking status													Alchohol consumption status													Physical activity status
		Continued smoking			Started smoking			Stopped smoking			Continued non-smoking				Continued heavy using			Started heavy using			Stopped heavy using			Continued non-heavy using				Stayed inactive			Decreased activity			Increased activity			Stayed active
		n	%		n	%		n	%		n	%	p		n	%		n	%		n	%		n	%	p		n	%		n	%		n	%		n	%	p
	Sex
	Female	547	17.9		242	7.9		341	11.2		1920	63.0	<0.001		69	2.3		172	5.6		70	2.3		2739	89.8	<0.001		273	9.0		313	10.3		447	14.7		2017	66.1	<0.001
	Male	571	24.0		128	5.4		422	17.7		1260	52.9			125	5.2		286	12.0		138	5.8		1832	76.9			291	12.2		317	13.3		389	16.3		1384	58.1
	Family structure
	Two-parent family	916	19.5		319	6.8		641	13.6		2829	60.1	<0.001		152	3.2		401	8.5		177	3.8		3975	84.5	0.003		473	10.1		531	11.3		741	15.7		2960	62.9	0.063
	One parent not living at home/No information on father	121	31.6		27	7.0		63	16.4		172	44.9			23	6.0		35	9.1		22	5.7		303	79.1			50	13.1		56	14.6		53	13.8		224	58.5
	Father or mother deceased	81	23.6		24	7.0		59	17.2		179	52.2			19	5.5		22	6.4		9	2.6		293	85.4			41	12.0		43	12.5		42	12.2		217	63.3
	Self-reported health status to be poor or good*
	Remained poor	15	50.0		3	10.0		3	10.0		9	30.0	<0.001		6	20.0		4	13.3		3	10.0		17	56.7	<0.001		17	56.7		5	16.7		4	13.3		4	13.3	<0.001
	Worsened	62	37.8		11	6.7		29	17.7		62	37.8			17	10.4		31	18.9		11	6.7		105	64.0			44	26.8		34	20.7		23	14.0		63	38.4
	Improved	40	38.8		10	9.7		15	14.6		38	36.9			8	7.8		14	13.6		6	5.8		75	72.8			28	27.2		18	17.5		22	21.4		35	34.0
	Remained good	1001	19.5		346	6.7		716	13.9		3071	59.8			163	3.2		409	8.0		188	3.7		4374	85.2			475	9.3		573	11.2		787	15.3		3299	64.3
	Highest education level until age of 46
	Basic or less	67	34.5		10	5.2		31	16.0		86	44.3	<0.001		13	6.7		18	9.3		14	7.2		149	76.8	0.001		39	20.1		31	16.0		41	21.1		83	42.8	<0.001
	Secondary	874	23.4		259	6.9		549	14.7		2048	54.9			137	3.7		330	8.8		149	4.0		3114	83.5			449	12.0		459	12.3		583	15.6		2239	60.0
	Tertiary	177	11.7		101	6.7		183	12.1		1046	69.4			44	2.9		110	7.3		45	3.0		1308	86.8			76	5.0		140	9.3		212	14.1		1079	71.6
	Mother's occupational status (during pregnancy)
	No occupation	371	23.2		95	6.0		229	14.3		901	56.5	0.001		55	3.4		161	10.1		71	4.4		1309	82.0	0.057		174	10.9		205	12.8		240	15.0		977	61.2	0.007
	Low social class	638	20.3		231	7.4		444	14.1		1829	58.2			111	3.5		249	7.9		110	3.5		2672	85.0			343	10.9		357	11.4		486	15.5		1956	62.3
	High social class	109	15.7		44	6.3		90	13.0		450	64.9			28	4.0		48	6.9		27	3.9		590	85.1			47	6.8		68	9.8		110	15.9		468	67.5
	Data are presented as numbers and percentages for the study sample. Differences between outcome variables' categories in terms of confounders and the exposure variable were identified through crosstabulation (using Pearson’s Chi Square test). * Longitudinal changes between 31 and 46 years
