# Supplementary material for: Association between childhood family structure and longitudinal health behaviour changes in adulthood –Northern Finland birth cohort 1966 study
Source: BMC Public Health. 2024 Jul 3;24:1774. doi: 10.1186/s12889-024-19266-3 (PMC11223405; doi:10.1186/s12889-024-19266-3)
Supplement: Supplementary file 3 — Supplementary Material 3 [file 12889_2024_19266_MOESM3_ESM.xlsx]

## Sheet: Taul1
Supplement 3. The predicted probabilities for the associations between childhood family structure and longitudinal smoking, alcohol consumption and physical activity status in adulthood
	Smoking status					Alcohol consumption status					Physical activity status
Family structure	Continued smoking	Started smoking	Stopped smoking	Continued non-smoking		Continued heavy using	Started heavy using	Stopped heavy using	Continued non-heavy using		Stayed inactive	Decreased activity	Increased activity	Stayed active
	Adjusted*
One parent not living at home/No information on father	0.49	0.03	0.20	0.28		0.10	0.13	0.15	0.62		0.21	0.21	0.19	0.39
Father or mother deceased	0.43	0.05	0.25	0.27		0.20	0.18	0.05	0.57		0.35	0.21	0.11	0.33
Two-parent family	0.23	0.08	0.17	0.52		0.10	0.15	0.07	0.68		0.13	0.16	0.26	0.45
* Adjusted for sex, cohort members' highest educational level until the age of 46, longitudinal self-reported health status, and mother's occupational status during pregnancy.
